# Supplementary material for: Characteristics of calcium deposition on expanded polytetrafluoroethylene membrane as a valve substitute in the pulmonary position
Source: Interdiscip Cardiovasc Thorac Surg. 2025 May 20;40(6):ivaf115. doi: 10.1093/icvts/ivaf115 (PMC12139389; doi:10.1093/icvts/ivaf115)
Supplement: ivaf115_Supplementary_Data [file ivaf115_supplementary_data.zip]

Archive with 6 entries (6 files):
- Legends for Supplementary Video.docx
- Supplement video.mp4
- Supplemental Description File.docx
- Supplemental figure 1.tif
- Supplemental figure 2.tif
- Supplemental figure 3.tif
